# Supplementary material for: Organismal and Cellular Stress Responses upon Disruption of Mitochondrial Lonp1 Protease
Source: Cells. 2022 Apr 16;11(8):1363. doi: 10.3390/cells11081363 (PMC9025075; doi:10.3390/cells11081363)
Supplement: Supplementary file 1 [file cells-11-01363-s001.zip]

Archive with 5 entries (4 files):
- cells-1658543-supplementary/
- cells-1658543-supplementary/Revised Supplementary Figures S1-S9.pdf
- cells-1658543-supplementary/Table S1.pdf
- cells-1658543-supplementary/Table S2.pdf
- cells-1658543-supplementary/Table S3.pdf
